# Supplementary material for: Diseases in free-ranging bats from Germany
Source: BMC Vet Res. 2011 Oct 18;7:61. doi: 10.1186/1746-6148-7-61 (PMC3219556; doi:10.1186/1746-6148-7-61)
Supplement: Additional file 1 — Table S1 Details on pathological changes detected in free-ranging bats from Germany. [file 1746-6148-7-61-S1.XLS]

## Sheet: Tabelle1
Table S1 Details on pathological changes detected in free-ranging bats (n=486) from Germany
Organ	Pathology	Localization	Character / Agent	Degree*	∑
Tongue	Inflammatory cell infiltrates	Multifocal	Neutrophilic	0/1/0	1
		Multifocal	Mixeda	2/1/0	3
	Glossitis	Focal, multifocal	Granulomatous	4/1/2	7
		Focal	Suppurative necrotizing	0/0/1	1
		Focal	Suppurative necrotizing, ulcerative	0/1/2	3
	Microabscess	Focal		2/0/0	2
Salivary glands	Inflammatory cell infiltrates	Focal, multifocal	Mononuclear	3/2/0	5
Nose	Rhinitis, sinusitis		Purulent	0/0/1	1
Larynx	Laryngitis		Neutrophilic	1/2/0	3
	Panniculitis	Focal	Neutrophilic	2/1/0	3
	Endoparasites	Intramuscular	Sarcosporidia-like	1/0/0	1
		Fat tissue, intramuscular	Nematodes	2/1/0	3
Lung	Pleuritis		Suppurative fibrinous	0/0/3	3
	Interstitial pneumonia		Neutrophilic	4/4/1	9
			Mononuclear	2/14/0	16
			Mixeda	91/61/7	159
	Bronchopneumonia		Neutrophilic	1/1/0	2
	Granulomatous pneumonia	Focal, multifocal		4/1/0	5
	Inflammatory cell infiltrates	Interstitial, perivascular	Neutrophilic	2/1/1	4
		Perivascular	Mononuclear	1/3/0	4
		Interstitial, perivascular	Mixeda	0/2/0	2
	Amniotic fluid aspiration	Intraalveolar	Macrophages	1/0/0	1
	Endoparasites	Intravascular	Nematodes	4/1/0	5
	Edema	Alveolar		17/55/26	98
	Passive hyperemia			26/78/9	113
	Hemorrhage	Intraalveolar		7/8/1	16
	Arterial hypertension			1/0/3	4
	Anthracosis	Diffuse		0/1/0	1
Heart	Peri- / epicarditis	Focal	Mononuclear	1/0/0	1
		Focal, diffuse	Mixeda	1/0/1	2
		Diffuse	Suppurative fibrinous	0/0/2	2
	Myocarditis	Focal, multifocal	Neutrophilic	8/0/0	8
		Focal, multifocal	Mononuclear	1/1/0	2
		Focal, multifocal	Mixeda	6/0/0	6
		Focal	Suppurative necrotizing	0/0/1	1
	Endocarditis	Focal	Neutrophilic	0/1/0	1
		Focal	Mononuclear	0/1/0	1
		Focal	Mixeda	1/1/0	2
	Endoparasites	Focal, multifocal	Sarcosporidia-like	4/2/0	6
		Intravasal	Nematodes	4/2/0	6
Liver	Inflammatory cell infiltrates	Intrasinusoidal	Neutrophilic	5/4/0	9
			Mononuclear	1/0/0	1
			Mixeda	17/5/0	22
		Periportal	Neutrophilic	1/0/0	1
			Mononuclear	1/2/0	3
			Mixeda	3/3/0	6
	Hepatitis	Focal, multifocal	Necrotizing	0/0/13	13
		Focal, multifocal	Granulomatous	1/2/0	3
		Diffuse	Purulent	0/0/1	1
	Microabscess	Focal, multifocal		6/0/0	6
	Bile duct proliferation			4/0/0	4
	Hemosiderosis	Diffuse		6/11/2	19
	Fatty degeneration	Diffuse		3/4/1	8
	Passive hyperemia			42/0/0	42
Kidney	Interstitial nephritis	Multifocal	Mononuclear	2/0/0	2
		Multifocal	Mixeda	2/3/0	5
	Nephritis	Focal, multifocal	Suppurative necrotizing	0/1/2	3
		Multifocal	Granulomatous	0/0/1	1
	Inflammatory cell infiltrates	Perivascular	Mixeda	3/0/0	3
	Renal coccidiosis	Cystic dilated tubules		1/3/7	11
	Endoparasites	Intravascular	Nematodes	1/1/0	2
	Glomerulopathy	Diffuse	Proliferative	0/5/2	7
	Tubulonephrosis	Proximal tubules		0/1/0	1
	Hydronephrosis			0/0/1	1
	Hemosiderosis	Proximal tubules		8/6/1	15
	Passive hyperemia			21/0/0	21
Urinary bladder	Cystitis	Diffuse	Neutrophilic	1/1/0	2
Spleen	Inflammatory infiltrates	Diffuse	Neutrophilic	3/2/0	5
	Splenitis	Multifocal	Necrotizing	0/0/2	2
		Diffuse	Purulent	0/0/1	1
		Focal	Granulomatous	1/0/0	1
	Endoparasites	Intravascular	Nematodes	2/0/0	2
	Follicular hyperplasia			67/70/24	161
	Hemosiderosis	Diffuse		2/7/4	13
	Passive hyperemia			1/20/36	57
	Hematoma	Focal		0/1/0	1
Stomach	Gastritis	Multifocal, diffuse	Granulomatous	0/1/1	2
	Abscess	Mucosa		0/0/1	1
Intestine	Inflammatory cell infiltrates	Intestinal mucosa	Neutrophilic	17/8/3	28
			Mononuclear	0/3/0	3
			Mixeda	1/1/1	3
	Enlarged villi	Diffuse	Mononuclear	1/4/2	7
	Microabscesses	Intestinal mucosa		2/0/0	2
	Enteritis		Hemorrhagic	0/3/3	6
			Catarrhal	0/1/3	4
	Coccidiosis	Diffuse		1/1/2	4
	Endoparasites	Intraluminal	Helminths	51/60/5	116
		Intraluminal, -epithelial	Eimeria	9/1/2	12
Mesentery	Serositis	Multifocal	Granulomatous	0/1/1	2
Pancreas	Pancreatitis	Focal, multifocal	Granulomatous	6/0/0	6
	Lymphadenitis	Multifocal	Abscess-forming	0/0/1	1
		Focal	Granulomatous	0/0/1	1
Brain	Inflammatory cell infiltrates	Perivascular	Mononuclear	0/1/0	1
	Encephalitis	Multifocal	Granulomatous	0/1/0	1
		Bifocal	Neutrophilic	1/0/0	1
	Meningitis	Diffuse	Neutrophilic	1/0/0	1
Pectoral muscle	Inflammatory cell infiltrates	Focal, multifocal	Neutrophilic	2/7/0	9
		Focal, multifocal	Mixeda	3/0/1	4
	Degenerative myopathy	Multifocal		0/1/0	1
Skin	Dermatitis	Focal	Purulent	0/2/0	2
		Focal	Ulcerative necrotizing	0/1/4	5
	Abscess	Focal		0/0/2	2
	Hyperkeratosis	Diffuse	Orthokeratotic	2/4/5	11
	Panniculitis	Focal	Neutrophilic	1/0/0	1
Bone	Deformation	Forearms		0/0/1	1
	Osteolysis	Mandible		0/0/1	1
Joint	Inflammation, hyperemia	Carpal joint	Neutrophilic	1/0/0	1
	Synovial cell proliferation	Knee joint	Mononuclear	0/0/1	1
* Number of bats subdivided into 3 groups corresponding to the degree (mild/moderate/severe) of pathological lesions.
a Mixed infiltration of neutrophilic and mononuclear cells.
